# Supplementary material for: A Functional Genomics Approach Identifies Candidate Effectors from the Aphid Species Myzus persicae (Green Peach Aphid)
Source: PLoS Genet. 2010 Nov 18;6(11):e1001216. doi: 10.1371/journal.pgen.1001216 (PMC2987835; doi:10.1371/journal.pgen.1001216)
Supplement: Table S1 — List of candidate effectors of the pea aphid (Acyrthosiphon pisum). (0.04 MB XLS) [file pgen.1001216.s008.xls]

## Sheet: Sheet1
ID	GB accesssion	SignalP HMM	SP length	Protein length	GBnr top hit	E-value	GBnt top hit	E-value	Ap genome hit	E-value	Predicted amino acid sequence
Ap1	82578854	0.999	20	142	ref|NP_001155659.1| hypothetical protein LOC100165393 [Acyrthosiphon pisum] dbj|BAH71912.1| ACYPI006346 [Acyrthosiphon pisum]	9e-57	ref|NM_001162187.1| Acyrthosiphon pisum hypothetical protein LOC100165393 (Acypi006346), mRNA dbj|AK341542.1| Acyrthosiphon pisum ACYPI006346 mRNA, clone: 642K5, complete cds, full-insert cDNA sequence based on the ESTs (5'-EST:FF329536, 3'-EST:FF330082)	3e-56	gi|186636928|gb|EQ113278.1| Acyrthosiphon pisum strain LSR1 SCAFFOLD2506 genomic scaffold, whole genome shotgun sequence	6e-52	MTVKISVFAVILIVTCVRASLYQPPPPTLSMSMPYMPNYPVNCPSFNEFKKIVYTLNQALANIIAAAKSVYNYHTLYKNQPGLNMEINEKKEIFDKALNFFENNLLKYRQALINYKALLQYSNNSPVITVDDDIPIDRELLZ
Ap3	82579975	1	30	106	ref|XP_001945417.1| PREDICTED: similar to saposin [Acyrthosiphon pisum]	2e-55	ref|XM_001945382.1| PREDICTED: Acyrthosiphon pisum similar to saposin (LOC100169068), mRNA	7e-55	gi|186642958|gb|EQ110844.1| Acyrthosiphon pisum strain LSR1 SCAFFOLD72 genomic scaffold, whole genome shotgun sequence	2e-22	MTAAAGGVRLCRPLAFFGLVALLSSGASADAETIIVQRHVQMLGSQECTYGPAFWCKNITNAAGCNAVKHCIQTTWVTQTYPEDNDDICTICKNMVKEARDTLHQZ
Ap4	82575966	0.999	24	112	ref|NP_001156075.1| hypothetical protein LOC100159932 [Acyrthosiphon pisum] dbj|BAH71461.1| ACYPI001271 [Acyrthosiphon pisum]	2e-46	ref|NM_001162603.1| Acyrthosiphon pisum hypothetical protein LOC100159932 (Acypi001271), mRNA dbj|AK340965.1| Acyrthosiphon pisum ACYPI001271 mRNA, clone: 565A15, complete cds, full-insert cDNA sequence based on the ESTs (5'-EST:FF326906, 3'-EST:FF327633)	6e-52	gi|186610493|gb|EQ123773.1| Acyrthosiphon pisum strain LSR1 SCAFFOLD13001 genomic scaffold, whole genome shotgun sequence	2e-28	MAQVFKLFCFAISVLLFLQLADAGGSKKDPSTDDAESSDQDGEDQKPTLFKNIDKIKDSKPVQVAKEITSIAKEHLDTFSKDFESTLKAEEEKQKTWTMKIRSFQKSFKIMZ
Ap5	82578194	1	26	73	ref|NP_001156070.1| hypothetical protein LOC100159485 [Acyrthosiphon pisum] dbj|BAH72410.1| ACYPI000852 [Acyrthosiphon pisum]	5e-33	ref|NM_001162598.1| Acyrthosiphon pisum hypothetical protein LOC100159485 (Acypi000852), mRNA dbj|AK342354.1| Acyrthosiphon pisum ACYPI000852 mRNA, clone: 372C11, complete cds, full-insert cDNA sequence based on the ESTs (5'-EST:FF296075, 3'-EST:FF297284)	2e-32	gi|186613149|gb|EQ122778.1| Acyrthosiphon pisum strain LSR1 SCAFFOLD12006 genomic scaffold, whole genome shotgun sequence	3e-23	MTTITLVAALFGCLLLHSFAPTSTAARMPDSDLPFEFNHKKGSIMTDDNVLTQSVSSDGQNVFKTNEPQTKKK
Ap6	82580070	0.999	27	98	ref|NP_001155386.1| hypothetical protein LOC100159063 [Acyrthosiphon pisum] dbj|BAH72924.1| ACYPI000472 [Acyrthosiphon pisum]	3e-19	ref|NM_001161914.1| Acyrthosiphon pisum hypothetical protein LOC100159063 (Acypi000472), mRNA dbj|AK343163.1| Acyrthosiphon pisum ACYPI000472 mRNA, clone: 401I1, complete cds, full-insert cDNA sequence based on the ESTs (5'-EST:FF302979, 3'-EST:FF303872)	2e-22	gi|186630819|gb|EQ116274.1| Acyrthosiphon pisum strain LSR1 SCAFFOLD5502 genomic scaffold, whole genome shotgun sequence	3e-24	MKALFLLCTAVTILQVLDVSITGVSAATTPDGTDDLKTKKLRLTNREVKKQSLKNKQYSYNGSVDELIYNNCIDICKNDMDMILYKSTYCLIGRRTGZ
Ap7	82580314	0.998	23	210	dbj|BAH72891.1| ACYPI007406 [Acyrthosiphon pisum]	1e-103	ref|XM_001951370.1| PREDICTED: Acyrthosiphon pisum hypothetical protein LOC100166545 (LOC100166545), mRNA	1e-108	gi|186603595|gb|EQ126611.1| Acyrthosiphon pisum strain LSR1 SCAFFOLD15839 genomic scaffold, whole genome shotgun sequence	6e-99	MKSYSAIAVSIVLAIFAANTSAQLDSFFGQDTCDIKYQLHENLASVLTNSAGVELLNELRQNIKDICLDPKAHNAIVALLDGVMDVTTDTNVSQSLGNIFYWARKVMKDPNFRIVWHENMKGVNMCFDNIEVTRQITNTIMDNLVLLLNHPKFDSTFESVIKNLSKVINFRKNIMYKAAGALFSNPQAQRLVRISKIVRASNKIAIKLCP
Ap8	82579582	0.997	23	177	ref|XP_001948604.1| PREDICTED: similar to tyrosine-protein kinase transmembrane receptor [Acyrthosiphon pisum] 935	99	ref|XM_001948569.1| PREDICTED: Acyrthosiphon pisum similar to tyrosine-protein kinase transmembrane receptor (LOC100163146), mRNA	5e-86	gi|186636405|gb|EQ113801.1| Acyrthosiphon pisum strain LSR1 SCAFFOLD3029 genomic scaffold, whole genome shotgun sequence	1e-102	MFKVSSMYTLLLYLLFTSNVLCNPVNDITLENNDPFWINPCGYNTNNAEDYDDSDVGIMDRILTIAKQCQSNIDPFKSQYIQQTFNTDYDAHYNRWINENNSWITSRLLDKAEDNMKQSWLDSRSFPSELKYSYEVLQRVSVGFEILLDDASKNDSLENKFSNKFSTCKNDLQQLLC
Ap9	82579161	0.997	20	154	dbj|BAH71375.1| ACYPI33755 [Acyrthosiphon pisum]	1e-49	dbj|AK342912.1| Acyrthosiphon pisum mRNA, clone: 674A21, full-insert cDNA sequence based on the ESTs (5'-EST:FF320145, 3'-EST:FF321542)	3e-49	gi|186621122|gb|EQ119871.1| Acyrthosiphon pisum strain LSR1 SCAFFOLD9099 genomic scaffold, whole genome shotgun sequence	3e-22	MFLVSVVLSVGLSALFAEAFLSSINGGNLRFVSQQEPSTTQGDQAYGTAPNMPQSSMEENQPIYPMPQQSIMQPPMMQGFQSPFSMNPVNQQQLSLLIMSAYARMMALTQLMSLQNRYPFYQPNQYSDPSVNNYRPAPAPLPYAQQPSGRSTKZ
Ap10	82579285	0.994	24	93	dbj|BAH72090.1| ACYPI26903 [Acyrthosiphon pisum]	0.001	dbj|AK341200.1| Acyrthosiphon pisum mRNA, clone: 327C21, full-insert cDNA sequence based on the ESTs (5'-EST:FF301297, 3'-EST:FF302086)	8e-06	gi|186635866|gb|EQ114340.1| Acyrthosiphon pisum strain LSR1 SCAFFOLD3568 genomic scaffold, whole genome shotgun sequence	0.0002	MAKCIYYVIAIFFILNFFSCTYADEDCYEEFENEGLVYKDGNGNWHNTGNWREIYRQIWGQGANGYYMKNYLGTTNDDGLPEYDDPVTYCFRZ
Ap11	82576093	0.993	26	95	ref|NP_001156803.1| hypothetical protein LOC100302478 [Acyrthosiphon pisum]	0.0003	dbj|AK342145.1| Acyrthosiphon pisum mRNA, clone: 265M7, full-insert cDNA sequence based on the ESTs (5'-EST:EX636410, 3'-EST:EX637456)	4e-13	gi|186599698|gb|EQ128552.1| Acyrthosiphon pisum strain LSR1 SCAFFOLD17780 genomic scaffold, whole genome shotgun sequence	0.024	MNFKFIVAMAIFVIVSMFNLVLVDAQTTTAPLTPTTGTTTTTTSPPTTSGQLPHRILQIIHHRQYVNLAPATSATSTAPSSSTATGKCPSYPLKZ
Ap12	82577170	0.991	27	72	dbj|BAH70695.1| ACYPI001822 [Acyrthosiphon pisum]	0.004	dbj|AK340018.1| Acyrthosiphon pisum ACYPI001822 mRNA, clone: 4E17, complete cds, full-insert cDNA sequence based on the ESTs (5'-EST:EX609116, 3'-EST:EX610158)	0.013	gi|186619876|gb|EQ120323.1| Acyrthosiphon pisum strain LSR1 SCAFFOLD9551 genomic scaffold, whole genome shotgun sequence	0.032	MLIILNPLSPSFPLLILLAVLSSTNGKAKMKKRILRIAGMHKKNKQKKLRRKSPRKKPNQNWNKKKKKEKKK
Ap13	82576628	0.987	26	101	ref|XP_001952242.1| PREDICTED: similar to putative translation elongation factor 2 [Acyrthosiphon pisum]	5e-52	ref|XM_001952207.1| PREDICTED: Acyrthosiphon pisum similar to putative translation elongation factor 2 (LOC100168198), mRNA	2e-51	gi|186606397|gb|EQ125281.1| Acyrthosiphon pisum strain LSR1 SCAFFOLD14509 genomic scaffold, whole genome shotgun sequence	8e-46	MRTWLPAGEALLQMIAIHLPSPVVAQKYRMEMLYEGPHDDEAALGVKNCDPDAPLMMYISKMVPTSDKGRFYAFGRVFSGRVATGMKARIMGPNYTPEKKK
Ap14	82580013	0.981	23	128	ref|NP_001155863.1| hypothetical protein LOC100159750 [Acyrthosiphon pisum] dbj|BAH70570.1| ACYPI001099 [Acyrthosiphon pisum]	7e-67	ref|NM_001162391.1| Acyrthosiphon pisum hypothetical protein LOC100159750 (LOC100159750), mRNA dbj|AK339863.1| Acyrthosiphon pisum ACYPI001099 mRNA, clone: 440I1, complete cds, full-insert cDNA sequence based on the ESTs (5'-EST:FF301741, 3'-EST:FF302575)	2e-66	gi|186607329|gb|EQ124925.1| Acyrthosiphon pisum strain LSR1 SCAFFOLD14153 genomic scaffold, whole genome shotgun sequence	9e-10	MFKHIIVLVLCFMAYFVGNLDATIDENIAEFNKLAYCYKQMFEEGLIKDKTGRIVIFEDILINLYGTCRVKFEYENQKPVIQSSENNETFKLRSMYNDFKMVFIDEFVQIPDQEFLQKVETKIAEKKK
Ap15	82578209	0.976	23	158	ref|XP_001949541.1| PREDICTED: similar to endopeptidase inhibitor-like [Acyrthosiphon pisum]	4e-86	dbj|AK340853.1| Acyrthosiphon pisum mRNA, clone: 191G13, full-insert cDNA sequence based on the ESTs (5'-EST:EX636066, 3'-EST:EX637419)	1e-85	gi|186600700|gb|EQ128191.1| Acyrthosiphon pisum strain LSR1 SCAFFOLD17419 genomic scaffold, whole genome shotgun sequence	4e-40	MDKRILLVCVFFIEFHVFQAQSRTFTEEDCPVCVLTIDKFSKTLEGELNPKNIEKQFKKYCLSTKIDKEKRLCYYLGGLEDSATGILSEMSKPLSWSMPALKICERLKKMDAQVCDIKYDKEIDWKTVNLKKMKVKDLKNILDNWGEICDGCLEKTDZ
Ap16	82577143	0.968	26	87	dbj|BAH72090.1| ACYPI26903 [Acyrthosiphon pisum]	7e-06	dbj|AK341200.1| Acyrthosiphon pisum mRNA, clone: 327C21, full-insert cDNA sequence based on the ESTs (5'-EST:FF301297, 3'-EST:FF302086)	3e-06	gi|186635866|gb|EQ114340.1| Acyrthosiphon pisum strain LSR1 SCAFFOLD3568 genomic scaffold, whole genome shotgun sequence	4e-07	MAKTINIMIATFFILNVLGCTYANAFDKCIEFKKLNLVYFHESDGEWKSAENWRDVVTEYQYFPDFFKTYKPDGPSRKPLDFCNLLZ
Ap17	82578837	0.967	19	161	ref|NP_001156817.1| hypothetical protein LOC100302481 [Acyrthosiphon pisum] dbj|BAH70788.1| hypothetical protein [Acyrthosiphon pisum]	3e-82	ref|NM_001163345.1| Acyrthosiphon pisum hypothetical protein LOC100302481 (LOC100302481), mRNA	8e-82	gi|186642860|gb|EQ110882.1| Acyrthosiphon pisum strain LSR1 SCAFFOLD110 genomic scaffold, whole genome shotgun sequence	0.005	MLTFIIIAVWVMPANTSSEELSTLCTALYEAGRLSNSYKDVSMEKFKEVMEKIKLNIGGRMREIAKITDQVKLVPFGQARKAMETEIRKKTDQAKEKAVGPNMNAVDNFLVNMSKYAEKKFQAMENKKKFQAMERLLGEIIGDIGDRVKLTRKKVNMDQNZ
Ap18	82578810	0.961	20	82	ref|XP_002430993.1| immunodeficiency virus type I enhancer binding protein, putative [Pediculus humanus corporis] gb|EEB18255.1| immunodeficiency virus type I enhancer binding protein, putative [Pediculus humanus corporis]	0.69	dbj|AK341994.1| Acyrthosiphon pisum mRNA, clone: 206C9, full-insert cDNA sequence based on the ESTs (5'-EST:EX648487, 3'-EST:EX649083)	1e-18	gi|186641939|gb|EQ111231.1| Acyrthosiphon pisum strain LSR1 SCAFFOLD459 genomic scaffold, whole genome shotgun sequence	4e-05	MLAFCFMFYFISSTSVASGNDKIKNCLLQMVRANILMKSRNNVYITNSTGSEKAFRVLVPLCDHLEKVEKIEMKDNKGAKKK
Ap19	82577534	0.959	24	102	ref|NP_001156842.1| hypothetical protein LOC100302492 [Acyrthosiphon pisum]	0.013	dbj|AK341901.1| Acyrthosiphon pisum mRNA, clone: 154O1, full-insert cDNA sequence based on the ESTs (5'-EST:EX614473, 3'-EST:EX615657)	2e-43	gi|186628971|gb|EQ116961.1| Acyrthosiphon pisum strain LSR1 SCAFFOLD6189 genomic scaffold, whole genome shotgun sequence	3e-05	MVKYINYILSIFLVLIFIGRIYADVEECLGQMNSVNLTVLRDGNPQNENDSNIMNIVREWKSNGKPTRIEKLPYVKDYIDIIHKEGKVIIRPVQFCLNVKQZ
Ap20	82577947	0.941	19	167	ref|YP_001656172.1| hypothetical protein MAE_11580 [Microcystis aeruginosa NIES-843] dbj|BAG00980.1| unknown protein [Microcystis aeruginosa NIES-843]	0.11	emb|AM114193.2| Uncultured methanogenic archaeon RC-I complete genome	4.1	gi|186620719|gb|EQ120009.1| Acyrthosiphon pisum strain LSR1 SCAFFOLD9237 genomic scaffold, whole genome shotgun sequence	1e-11	MFTCFVVIGIWIMPATSTKELDTLKGSCRYFLKYAGFKDTSHDFQLKSTYLKKEYINKEIEESKLLAVFAIKKETEKSKLLAEFGKIEKILTWLNEDETGDKGDKDKNVAIVDDETVLKLKEHKLLQLAKKYMDYLEEFTPVTAFCEAKIDENRGYFVHFYRKGNKZ
Ap21	82578614	0.938	25	146	ref|XP_001943395.1| PREDICTED: similar to AGAP003785-PA [Acyrthosiphon pisum]	1e-65	ref|XM_001943360.1| PREDICTED: Acyrthosiphon pisum similar to AGAP003785-PA (LOC100158867), mRNA	3e-65	gi|186618094|gb|EQ120983.1| Acyrthosiphon pisum strain LSR1 SCAFFOLD10211 genomic scaffold, whole genome shotgun sequence	2e-56	MDTFRTLWLLMGLLAVYLENGVESFINLPINKKGDAAKDVMTQRASGKNVVHSVTTTRSVVVEKKSTTYKKKCWSDLIDDKALSINTLEMCQKYGYNVEGLYVVPEFLRLLHSLNREQCSMAARISYPRDYSLSIKNNDEFDIIIV
Ap22	82579373	0.936	19	83	ref|XP_001654311.1| hypothetical protein AaeL_AAEL001944 [Aedes aegypti] ref|XP_001662095.1| hypothetical protein AaeL_AAEL011938 [Aedes aegypti] gb|EAT35938.1| conserved hypothetical protein [Aedes aegypti] gb|EAT46900.1| conserved hypothetical protein [Aedes aegypti]	2e-11	dbj|AK341368.1| Acyrthosiphon pisum mRNA, clone: 551A5, full-insert cDNA sequence based on the ESTs (5'-EST:FF331290, 3'-EST:FF332390)	7e-26	gi|186602550|gb|EQ127520.1| Acyrthosiphon pisum strain LSR1 SCAFFOLD16748 genomic scaffold, whole genome shotgun sequence	1e-21	MGFSLWTLLEASLLCLNAICILNEDRVLAKYGWSTVNREFEDMPTTKTQILSLMKFISTDVKKSNNNLNQSNIFAKILTRKSK
Ap23	82577666	0.924	26	138	ref|XP_001947111.1| PREDICTED: hypothetical protein, partial [Acyrthosiphon pisum]	7e-56	ref|XM_001947076.1| PREDICTED: Acyrthosiphon pisum hypothetical protein LOC100159160 (LOC100159160), partial mRNA	4e-57	gi|186602280|gb|EQ127610.1| Acyrthosiphon pisum strain LSR1 SCAFFOLD16838 genomic scaffold, whole genome shotgun sequence	9e-53	MKIITNLYLITAILLTSNFLTLCEGVNDIDHEPLSGHLEHLNHLEDFHDINNFDNTNVIHTVELVEHDGDSMTKYATTTHTNQETNNELFPNTIPIIQQSNVPTTFKKVVKQTVIKKSNNDGNNTPKKRFINDRYIQZ
Ap24	82576595	0.917	22	187	ref|XP_001312904.1| viral A-type inclusion protein [Trichomonas vaginalis G3] gb|EAX99974.1| viral A-type inclusion protein, putative [Trichomonas vaginalis G3]	0.004	ref|XM_640588.1| Dictyostelium discoideum AX4 hypothetical protein (DDB_G0271276) mRNA, complete cds	0.03	gi|186633397|gb|EQ115336.1| Acyrthosiphon pisum strain LSR1 SCAFFOLD4564 genomic scaffold, whole genome shotgun sequence	6e-09	MFYYKVVLSITLFCFMSCSELKEDDSDVKDCIADLKKAGISGDFGFINYCFAMQFKFSDDDEHLTHEESLDQIKKHNNITELSKQVEKFFRDSWELSKMVGRVLFTPYEFCDDHYRAKRPVYSVLFSIEKSVVDCEDKIRSKEKEKRKMETEYENIMDPDQIKNEEIENIMDPDQIKNEEIGKKNGZ
ApCOO2	82579847	0.909	24	145	ref|XP_001948358.1| PREDICTED: hypothetical protein [Acyrthosiphon pisum]	2e-67	dbj|AK340395.1| Acyrthosiphon pisum mRNA, clone: 74G1, full-insert cDNA sequence based on the ESTs (5'-EST:EX615869, 3'-EST:EX615964)	4e-70	gi|186617100|gb|EQ121367.1| Acyrthosiphon pisum strain LSR1 SCAFFOLD10595 genomic scaffold, whole genome shotgun sequence	1e-68	MGSYKLYVAVMAIAIAVVQEVRCDWSAAEPYDEQEEASVELPMEHRQCDEYKSKIWDKAFSNQEAMQLMELTFNTGKELGSHEVCSDTTRAIFNFVDVMATNQNAHYSLGMMNKMLAFIIKEVDTTSNKFKETKEVFERIAKIPZ
	: identified in saliva by proteomics (Harmel et al., 2008)
