# Supplementary material for: A Functional Genomics Approach Identifies Candidate Effectors from the Aphid Species Myzus persicae (Green Peach Aphid)
Source: PLoS Genet. 2010 Nov 18;6(11):e1001216. doi: 10.1371/journal.pgen.1001216 (PMC2987835; doi:10.1371/journal.pgen.1001216)
Supplement: Table S2 — List of candidate effectors of the green peach aphid (M. persicae). (0.06 MB XLS) [file pgen.1001216.s009.xls]

## Sheet: Sheet1
ID	GB accesssion	SignalP HMM	SP length	Protein length	GBnr top hit	E-value	GBnt top hit	E-value	Ap genome hit	E-value	ESTs Mp SlGl	ESTs Ap SlGl	ESTs Mp Gut	Predicted amino acid sequence
Mp1	111161018	0.998	19	91	ref|NP_001155659.1| hypothetical protein LOC100165393 [Acyrthosiphon pisum] dbj|BAH71912.1| ACYPI006346 [Acyrthosiphon pisum]	1e-25	ref|NM_001162187.1| Acyrthosiphon pisum hypothetical protein LOC100165393 (Acypi006346), mRNA dbj|AK341542.1| Acyrthosiphon pisum ACYPI006346 mRNA, clone: 642K5, complete cds, full-insert cDNA sequence based on the ESTs (5'-EST:FF329536, 3'-EST:FF330082)	4e-25	gi|186636928|gb|EQ113278.1| Acyrthosiphon pisum strain LSR1 SCAFFOLD2506 genomic scaffold, whole genome shotgun sequence	9e-21	6	75	0	MTVKISVFAVVLIVTYVSAEMIQPSALALHLPYMPHYPKERTTFTEFKKSVYTLNQALFNVIASARSAYNYYSLYNKQPGLTLEITEKKR
Mp2	111161312	1	20	167	dbj|BAH71447.1| ACYPI001774 [Acyrthosiphon pisum]	2e-39	dbj|AK340942.1| Acyrthosiphon pisum ACYPI001774 mRNA, clone: 266O17, complete cds, full-insert cDNA sequence based on the ESTs (5'-EST:EX632881, 3'-EST:EX633154)	2e-41	gi|186643109|gb|EQ110791.1| Acyrthosiphon pisum strain LSR1 SCAFFOLD19 genomic scaffold, whole genome shotgun sequence	9e-18	3	2	0	MKTSSVCVLVISALVAQVSSEVTELDQMALNLFHSLVDIVEIPYRKIENIVNPSEAGVKKEPFLYDLGIKLKRKKEEIERKYVESLSPDTRELQKQRIREYNDILDRMVYSIEGSSKKARSMVNEFFNNLPKNVQSKLIGLGGDLNNILHKIKEMSKNDSPAAKNK
Mp3	83661335	0.936	29	81	ref|XP_002067926.1| GK11461 [Drosophila willistoni] gb|EDW78912.1| GK11461 [Drosophila willistoni]	1e-17	dbj|AK341368.1| Acyrthosiphon pisum mRNA, clone: 551A5, full-insert cDNA sequence based on the ESTs (5'-EST:FF331290, 3'-EST:FF332390)	5e-37	gi|186602550|gb|EQ127520.1| Acyrthosiphon pisum strain LSR1 SCAFFOLD16748 genomic scaffold, whole genome shotgun sequence	1e-23	0	1	0	MGFSLWTLLEASLLCLNAICILNEDRVLAKYGWSTVNREFEDMPTTKTQILTLMKSIRTVVKYPLIIFNLLIILVKSLTG
Mp4	134265083	0.993	19	146	ref|NP_001072867.1| hypothetical protein LOC780328 [Xenopus (Silurana) tropicalis] gb|AAI23944.1| hypothetical protein MGC146220 [Xenopus (Silurana) tropicalis]	0.24	gb|AC084878.12| Homo sapiens 12q BAC RP11-101K23 (Roswell Park Cancer Institute Human BAC Library) complete sequence	0.44	gi|186617287|gb|EQ121300.1| Acyrthosiphon pisum strain LSR1 SCAFFOLD10528 genomic scaffold, whole genome shotgun sequence	2e-21	5	0	0	MFTIYFCLVSVILAPLASSKISLISLGGKTYLNGQFEVKAPDNGSIKDGIVNGHTKGLKLIIEKILTLQERLALLERLKKSNDKSTQMEKERMKILEDREDELERLVKGEEEQRLNNLINENKVPQEAISRKKFIVKEIPEQKKK
Mp5	134265028	0.997	22	193	dbj|BAH72891.1| ACYPI007406 [Acyrthosiphon pisum]	9e-78	dbj|AK343118.1| Acyrthosiphon pisum ACYPI007406 mRNA, clone: 246I7, complete cds, full-insert cDNA sequence based on the ESTs (5'-EST:EX646456, 3'-EST:EX647591)	3e-77	gi|186603595|gb|EQ126611.1| Acyrthosiphon pisum strain LSR1 SCAFFOLD15839 genomic scaffold, whole genome shotgun sequence	1e-70	8	28	0	MKSYSVIAVSIVLAFFAANTFAHESFFGQDVCDIKYHLHENLATVLKSDVGVDLLNYLRQNINDICLDPKAHNALISMFNGIIDVTTDQNVSQSLGNIFYWARKIMKDPNFRMVWHENMKGVNMCFDNLAVTRQITDTTIEKLGLLLRAPSFDSTFENVIKNLSKVINFRKNFMYGAAGALFSKPSSPVKRSPSRKGK
Mp6	134264645	0.903	18	78	ref|XP_001878131.1| predicted protein [Laccaria bicolor S238N-H82] gb|EDR10830.1| predicted protein [Laccaria bicolor S238N-H82]	0.018	ref|XM_001523441.1| Lodderomyces elongisporus NRRL YB-4239 hypothetical protein (LELG_05337) partial mRNA	0.25	gi|186607763|gb|EQ124775.1| Acyrthosiphon pisum strain LSR1 SCAFFOLD14003 genomic scaffold, whole genome shotgun sequence	7e-56	1	0	0	MIIYLLVGCLFQMGNIHTTPVPAEDQNAAASTPSSTASSALDKANSMVTDGAKTAINGVENVGDMFKTLIKKTGSAVSDLGSEANKSLGEIAKGGGRSTLALGYLFSQLFDGLSATVATGGGYLASGFRNIDDVVGDWPVVGLVTGTLDAVSTHVSNAVTEMSENGRNSRQKMFEGLRGHLNRSGSSLPNAENEVTSDANSDAVV
Mp7	134264595	0.944	22	139	ref|XP_001946298.1| PREDICTED: similar to GA13626-PA [Acyrthosiphon pisum]	8e-76	ref|XM_001946263.1| PREDICTED: Acyrthosiphon pisum similar to GA13626-PA (LOC100166282), mRNA	3e-75	gi|186638675|gb|EQ112427.1| Acyrthosiphon pisum strain LSR1 SCAFFOLD1655 genomic scaffold, whole genome shotgun sequence	3e-37	1	0	0	MYTTQLFIISVAIIIVHNNVLAEDNPEECETLPSELHIIKEEFDELGRLQRTCNGDIAVNKCEGACNSQVQPSVITPSGFLKECYCCRETFLRERVIALTHCYDPDGVRLTSDKLVTLEVKLKEPADCECFKCGDFSG
Mp8	134264422	0.981	18	99	No hits found		No hits found		gi|186637728|gb|EQ112785.1| Acyrthosiphon pisum strain LSR1 SCAFFOLD2013 genomic scaffold, whole genome shotgun sequence	7e-29	1	0	0	MLLLSATLIAVRVSLCDGDVIVRATATLVPRAAIELSRSSPPSSSSLLLLLLLLCNGIGSPDTAAGVVRETARVRNNITVRRKNRTKNNHILCIDNNK
Mp10	134264247	0.998	22	146	emb|CAG25444.1| OS-D-like protein, OS-D2a [Myzus persicae] emb|CAI64038.1| putative OS-D-like protein [Myzus persicae]	5e-70	emb|AJ634651.1| Myzus persicae mRNA for OS-D-like protein (os-d2a gene)	2e-69	gi|186626732|gb|EQ117790.1| Acyrthosiphon pisum strain LSR1 SCAFFOLD7018 genomic scaffold, whole genome shotgun sequence	4e-33	3	2	0	MDSRIAVVCVVLAVFAVDQTVGAPQKDAVAASGLAYTTKYDHIDIDQVLGSKRLVNSYVQCLLDKKPCTPEGAELRKILPDALKTQCVKCNATQKNAALKVVDRLQRDYDKEWKQLLDKWDPKREYFQKFQQFLAEEKKKGVVKF
Mp11	134264222	0.979	25	167	ref|XP_001951488.1| PREDICTED: similar to Neural Lazarillo CG33126-PA [Acyrthosiphon pisum]	1e-116	ref|XM_001951453.1| PREDICTED: Acyrthosiphon pisum similar to Neural Lazarillo CG33126-PA (LOC100168232), mRNA	1e-116	gi|186619576|gb|EQ120424.1| Acyrthosiphon pisum strain LSR1 SCAFFOLD9652 genomic scaffold, whole genome shotgun sequence	2e-43	2	0	1	MVFNKKLVLLMVCMSAAMVSCQVPAIGGCPEFDSHPDFDMNRYLGTWYEAEHYVNIFEIGTRCVKTNYTKAVDGRYLVSNEIMNRFTGVKRVLDGEIRLIVKGADSKMNVKYTTLPISYSTEQMILETDYDSFAVVWSCSSYGVANTQNAWILTREKLAPGTVMQKAYGVLDKYKLSKSYFRKTDQNSCAIAEAAPNDTTSEKQWRRRRSLN
Mp12	134264167	0.965	22	180	ref|XP_001950724.1| PREDICTED: similar to takeout/JHBP-like protein [Acyrthosiphon pisum]	1e-110	dbj|AK340951.1| Acyrthosiphon pisum mRNA, clone: 50A15, full-insert cDNA sequence based on the ESTs (5'-EST:EX630867, 3'-EST:EX631209)	1e-109	gi|186618686|gb|EQ120772.1| Acyrthosiphon pisum strain LSR1 SCAFFOLD10000 genomic scaffold, whole genome shotgun sequence	4e-57	2	0	0	MTANILNIVCGLVCVVIVCVNAAPSSKLPKGFIQCKKSDPNFDGCLKMGLQSAVPHLAKGVPNLGILKMDPLRISSLLIDQGKGPVSIKLDFKNLDIINLKSIIIDKMHYSPESYSLSAELHPEKSIILDGDYEISGKVLILPIVGKGRCKIVLDVSKLVGTVQMEPVMKNGNKHLEIVNIAWKFTPTKLNLKFENLFNGDKALGDNMNVFLNENWRELIIELQPAIEDVFGTAFKEIGQNFLNRVPENQVLLD
Mp14	134264102	0.998	15	109	ref|XP_001950433.1| PREDICTED: hypothetical protein [Acyrthosiphon pisum]	5e-15	ref|XM_001950398.1| PREDICTED: Acyrthosiphon pisum hypothetical protein LOC100168922 (LOC100168922), mRNA	2e-14	gi|186611712|gb|EQ123317.1| Acyrthosiphon pisum strain LSR1 SCAFFOLD12545 genomic scaffold, whole genome shotgun sequence	0.46	6	0	0	MQFLITFLLVTGTTSQILPSTVDDQIQNSVSWFSPTFTQQLMWLKDLALGTTNGIIHFPSDLKDKVMNALNVPPSVPNIPIIETIDDDVEKVKIYTKTVVSQDLVTDN
Mp15	134263945	0.999	24	140	ref|NP_001155430.1| hypothetical protein LOC100160301 [Acyrthosiphon pisum] dbj|BAH71665.1| ACYPI001606 [Acyrthosiphon pisum]	1e-107	ref|NM_001161958.1| Acyrthosiphon pisum hypothetical protein LOC100160301 (Acypi001606), mRNA dbj|AK341226.1| Acyrthosiphon pisum ACYPI001606 mRNA, clone: 264O7, complete cds, full-insert cDNA sequence based on the ESTs (5'-EST:EX635064, 3'-EST:EX635056)	1e-106	gi|186641701|gb|EQ111320.1| Acyrthosiphon pisum strain LSR1 SCAFFOLD548 genomic scaffold, whole genome shotgun sequence	3e-29	6	0	0	MCKLSLFLAIVIFLGGECFHGINADEFTIETTNFTGMWYAVMATGCKDGEDCNIFTNNQSPCECISAYFRALQENGWQVYMNAVNNQSLTLTVDMGGAAPTSDDKVIQGFIYSRATMPLSVISASQCSITENVIGKKFFLRYRITIIGSSVEYNYMITTMSQIDESNTDKGNPLTVIWCRNRTPGRDTIWTQIVKHFRSLNLQIHDLKFINQIGCKYPTESQYNEMFFCG
Mp16	134263926	1	23	82	ref|NP_001156075.1| hypothetical protein LOC100159932 [Acyrthosiphon pisum] dbj|BAH71461.1| ACYPI001271 [Acyrthosiphon pisum]	2e-57	ref|NM_001162603.1| Acyrthosiphon pisum hypothetical protein LOC100159932 (Acypi001271), mRNA dbj|AK340965.1| Acyrthosiphon pisum ACYPI001271 mRNA, clone: 565A15, complete cds, full-insert cDNA sequence based on the ESTs (5'-EST:FF326906, 3'-EST:FF327633)	7e-57	gi|186610493|gb|EQ123773.1| Acyrthosiphon pisum strain LSR1 SCAFFOLD13001 genomic scaffold, whole genome shotgun sequence	2e-12	6	26a	0	MAQVFKFFCFAISVLLFLQLADADGTEKTPKDDTEPKSEDGEEHTAPFLKTIGKVTDSRPVRMVKQATGIAADQLKSVTKKFESNLNEESKKQVNDENSIIPNFIRNNLIQPGKAAAQTGIDILAEPVEKIVSNIKDTYKDELAKAEKEESYVPVIGSYTKIANKPVAILRASKNIVGSTLGSMFGRAKSFWGSSKKDSDTS
Mp17	134263882	0.999	17	72	ref|NP_001165741.1| cuticular protein 36 [Acyrthosiphon pisum]	4e-35	ref|NM_001172270.1| Acyrthosiphon pisum cuticular protein 36 (cp36), mRNA	1e-34	gi|186641634|gb|EQ111342.1| Acyrthosiphon pisum strain LSR1 SCAFFOLD570 genomic scaffold, whole genome shotgun sequence	5e-34	1 / 8b	0	0	MAAKFIIFAACVATALAQYSAPAYKPAYSAPAYSAPKAYAPEPAYAPTPYNFEYSVNDPHTYDVHSQSEYSDGNGYVKGSYSLVEADGSIRTVEYTADDYNGFNAVVKNEGGYKAPSYSAPSYSAPAYKPAYSAPAYSAPAYKPAYSAPAYSAPAYSAPAYSAPAYKPAYKPAY
Mp19	134263750	1	24	122	dbj|BAH71433.1| ACYPI007111 [Acyrthosiphon pisum]	2e-07	dbj|AK340925.1| Acyrthosiphon pisum mRNA, clone: 214O15, full-insert cDNA sequence based on the ESTs (5'-EST:EX632565, 3'-EST:EX632287)	2e-18	gi|186637665|gb|EQ112804.1| Acyrthosiphon pisum strain LSR1 SCAFFOLD2032 genomic scaffold, whole genome shotgun sequence	3e-42	2	0	0	MARFAIKALVVTALVCLVFDCSRAAETQQQGLDSLQEAAKGKVTEFMNSFKQTASDTYNKVQEAVKESDNTKKVESQLSSFFSGAFTKLKNSFSSTKTNPDDLTKQEAVKAFDDYAVKHPK
Mp20	134263702	0.999	19	91	ref|XP_001946254.1| PREDICTED: hypothetical protein [Acyrthosiphon pisum]	9e-17	dbj|AK340353.1| Acyrthosiphon pisum ACYPI009752 mRNA, clone: 26E23, complete cds, full-insert cDNA sequence based on the ESTs (5'-EST:EX621436, 3'-EST:EX623513)	3e-16	gi|186629249|gb|EQ116859.1| Acyrthosiphon pisum strain LSR1 SCAFFOLD6087 genomic scaffold, whole genome shotgun sequence	1e-13	2	0	3	MVLLKTTVVVLLAVAYVSAANLTAAVKAPKEHVEHISELSVGPEPTQPSPAGNTTVNPPIPNNSTTSIPTTQKPTTTTTTTTTQRPTSTTLSPNVTTHAPNVTTTTSSPNVTTTTLGPNVTTTIPPTPEPTPAPSPARSWDGPSFLGGMVLAFGIVAVGFVGYRFFYLGRGGAYHTL
Mp21	134263646	1	23	136	dbj|BAH72301.1| ACYPI53853 [Acyrthosiphon pisum]	2e-66	dbj|AK342166.1| Acyrthosiphon pisum ACYPI53853 mRNA, clone: 276M11, complete cds, full-insert cDNA sequence based on the ESTs (5'-EST:EX640072, 3'-EST:EX641551)	5e-66	gi|186634936|gb|EQ114776.1| Acyrthosiphon pisum strain LSR1 SCAFFOLD4004 genomic scaffold, whole genome shotgun sequence	4e-24	1	0	0	MNPSILTLVWMSLLVSLVQTVFAGDVIIQKRYFDNDNPVAEPIRRKKPFCNAFTGCGRKRSDESMATLVDLRSEPAVEEISRQIMSEAKLWEAIQEARLELLRQQRQNKAERMEMKPFNMGLRRKRRSLATSDKC
Mp22	134263406	0.997	20	112	dbj|BAH71536.1| ACYPI007022 [Acyrthosiphon pisum]	5e-58	dbj|AK341057.1| Acyrthosiphon pisum ACYPI007022 mRNA, clone: 529I1, complete cds, full-insert cDNA sequence based on the ESTs (5'-EST:FF329704, 3'-EST:FF331958)	1e-57	gi|186633320|gb|EQ115362.1| Acyrthosiphon pisum strain LSR1 SCAFFOLD4590 genomic scaffold, whole genome shotgun sequence	1e-38	2	0	0	MDLSTCQLLFLFSILNVVLAGDMMRKSIVYDKKTPNVFYCPLNKPTGFDKLFVHSRPLKKLCEFDGKPLPEGYKSDCFQDVDETEYACKEKYRIMKRLSKKQLDSLFGNND
Mp23	134263258	0.999	18	103	ref|NP_001156310.1| hypothetical protein LOC100169171 [Acyrthosiphon pisum] dbj|BAH71448.1| ACYPI009812 [Acyrthosiphon pisum]	1e-82	ref|NM_001162838.1| Acyrthosiphon pisum similar to GA21525-PA (Acypi009812), mRNA dbj|AK340943.1| Acyrthosiphon pisum ACYPI009812 mRNA, clone: 74I13, complete cds, full-insert cDNA sequence based on the ESTs (5'-EST:EX615961, 3'-EST:EX615556)	3e-82	gi|186611827|gb|EQ123284.1| Acyrthosiphon pisum strain LSR1 SCAFFOLD12512 genomic scaffold, whole genome shotgun sequence	8e-55	1	0	0	MFHSAAFVVLASACAVFGAPQGAYYAPSASVTTPIPIIAQTQELNLDGSYQYSYQTGNGISAGESGYLKNPGTEAEGQVAQGYYLYTGPDGVVYQVEYFADAENGFVAKGAHLPTPPPLPEALVRANELAYKNAAADAGQYDERGFPINTAKRY
Mp24	134263183	0.999	19	163	ref|NP_001155588.1| hypothetical protein LOC100163734 [Acyrthosiphon pisum] dbj|BAH70723.1| ACYPI004796 [Acyrthosiphon pisum]	3e-46	ref|NM_001162116.1| Acyrthosiphon pisum hypothetical protein LOC100163734 (Acypi004796), mRNA dbj|AK340050.1| Acyrthosiphon pisum ACYPI004796 mRNA, clone: 429K21, complete cds, full-insert cDNA sequence based on the ESTs (5'-EST:FF307763, 3'-EST:FF309426)	1e-45	gi|186616924|gb|EQ121434.1| Acyrthosiphon pisum strain LSR1 SCAFFOLD10662 genomic scaffold, whole genome shotgun sequence	2e-31	3	0	0	MNGKIVLCLAVVFVGQAMSAATGPSSLVDSEDLKKVADQVAQPFLSITNHVVALYPNSADAQKSVDKVKSIITKGFENVETETNKLKDIVRKNADPKLVEKYDELEKAFKQQVTDAKVIFDDKVGKQINEKVDLKKITETLLKTTKEFETTMNKAIDGVKKP
Mp28	112433743	1	20	110	ref|NP_001155367.1| hypothetical protein LOC100158721 [Acyrthosiphon pisum] dbj|BAH72382.1| ACYPI000160 [Acyrthosiphon pisum]	8e-05	ref|NM_001161895.1| Acyrthosiphon pisum hypothetical protein LOC100158721 (Acypi000160), mRNA dbj|AK342304.1| Acyrthosiphon pisum ACYPI000160 mRNA, clone: 352G21, complete cds, full-insert cDNA sequence based on the ESTs (5'-EST:FF297227, 3'-EST:FF297282)	0.0002	gi|186624062|gb|EQ118776.1| Acyrthosiphon pisum strain LSR1 SCAFFOLD8004 genomic scaffold, whole genome shotgun sequence	0.0003	1	0	0	MKYSMVLLFVVVVLIQQCLSAHCHHEGEKPANHDGHASHEGTDHSGHNHTTGDHTGHNHDAFDHSGHDHTTGDHTGHNHDAFDHTGHDHKTGDHTGHNHEEHKHTK
Mp29	112433650	0.999	23	154	ref|NP_001155511.1| hypothetical protein LOC100162067 [Acyrthosiphon pisum] dbj|BAH71231.1| ACYPI003247 [Acyrthosiphon pisum]	2e-87	ref|NM_001162039.1| Acyrthosiphon pisum similar to CG6583 CG6583-PA (Acypi003247), mRNA dbj|AK340666.1| Acyrthosiphon pisum ACYPI003247 mRNA, clone: 403E19, complete cds, full-insert cDNA sequence based on the ESTs (5'-EST:FF315911, 3'-EST:FF315633)	5e-87	gi|186603703|gb|EQ126503.1| Acyrthosiphon pisum strain LSR1 SCAFFOLD15731 genomic scaffold, whole genome shotgun sequence	6e-78	2	0	0	MKSTILSCFVLILGFSFLHKVSGIQCYQCSTSSDPKGSDNCGAYEKFHKDRHVSVECTSDESHTPGTFCVKVTKQGLRGFIWDGRWRNVIRRCGSVSDTGVTGVCNWGVEWNGVYWEECYCSEDNCNSSTNITPLSVITTTLCSLITMYILRN
Mp30	112433488	0.998	18	139	ref|NP_001155431.1| RR1 cuticle protein 10 [Acyrthosiphon pisum] dbj|BAH71700.1| ACYPI001610 [Acyrthosiphon pisum]	1e-65	ref|NM_001161959.1| Acyrthosiphon pisum RR1 cuticle protein 10 (cprr1-10), mRNA dbj|AK341268.1| Acyrthosiphon pisum ACYPI001610 mRNA, clone: 597I23, complete cds, full-insert cDNA sequence based on the ESTs (5'-EST:FF328159, 3'-EST:FF329243)	4e-65	gi|186611827|gb|EQ123284.1| Acyrthosiphon pisum strain LSR1 SCAFFOLD12512 genomic scaffold, whole genome shotgun sequence	4e-39	1	0	0	MKLTITVVSCMLVGLVSCQQYQPTTPIPIVRYENDGVNFDGSYKWAYETGNGIQAQESGYVQPAQDPSQSALNVEGGYSYTAPDGTPISVKYVAGPQGFVPVGDHLPTPPPLPPAIAKLLQFLATQPSTPEPAYNKIK
Mp31	112433370	0.938	23	136	ref|NP_001155940.1| hypothetical protein LOC100302326 [Acyrthosiphon pisum] dbj|BAH72498.1| ACYPI43360 [Acyrthosiphon pisum] dbj|BAH72503.1| ACYPI43360 [Acyrthosiphon pisum] dbj|BAH72814.1| ACYPI43360 [Acyrthosiphon pisum]	7e-35	ref|NM_001162468.1| Acyrthosiphon pisum hypothetical protein LOC100302326 (LOC100302326), mRNA	2e-34	gi|186638963|gb|EQ112324.1| Acyrthosiphon pisum strain LSR1 SCAFFOLD1552 genomic scaffold, whole genome shotgun sequence	1e-25	3	1	0	MKAMTLICITIVLGVSMMQDVDGGKKVSDKKLQNWGKGNADINKKTINLRRINLKKNDQLQKRGHELRDLLEVIQYVITDAINNQEFRTFLIKRFLHNYVPQASEYLGAIKQLKKKMNPEAAKEDDENDEAMKNQ
Mp32	111161468	1	20	198	dbj|BAH71558.1| ACYPI37407 [Acyrthosiphon pisum] dbj|BAH71559.1| ACYPI37407 [Acyrthosiphon pisum] dbj|BAH71560.1| ACYPI37407 [Acyrthosiphon pisum] dbj|BAH71561.1| ACYPI37407 [Acyrthosiphon pisum]	7e-72	dbj|AK341085.1| Acyrthosiphon pisum ACYPI37407 mRNA, clone: 594A19, complete cds, full-insert cDNA sequence based on the ESTs (5'-EST:FF330836, 3'-EST:FF332381)	3e-71	gi|186621358|gb|EQ119788.1| Acyrthosiphon pisum strain LSR1 SCAFFOLD9016 genomic scaffold, whole genome shotgun sequence	3e-54	19	6	0	MNRLIFFAVALSLVFTTANTQSESDNEVDTEISEEPTTDADTTNNSTYYTTEDLPSLDLTNSESFEAREDEMATEMAFMMTFITKAFADMSRIAENMKSMSNKSNIDEASMKNLVNHLVSFKEDDSTMDEQIKRVMEYRQQFKSAILKHLKNMPINIEDAKKMEKELRNQMNQRLPSIPTSENIMDLPASMQNILPN
Mp33	111161457	0.998	23	100	dbj|BAH71213.1| ACYPI008569 [Acyrthosiphon pisum]	4e-91	dbj|AK341225.1| Acyrthosiphon pisum mRNA, clone: 47M9, full-insert cDNA sequence based on the ESTs (5'-EST:EX610564, 3'-EST:EX612092)	2e-90	gi|186607634|gb|EQ124815.1| Acyrthosiphon pisum strain LSR1 SCAFFOLD14043 genomic scaffold, whole genome shotgun sequence	5e-38	2	0	0	MVHFKSHSLKFVFFLFCLSQVQAGTKLLPDKPDNPFDELFREMSKSANRITEKIKLRLNEGDVHVDKYFENLKENVENTNEHFQEILQKVQESVEKFQKQMCDVVQQQIERVSEELKARDPEIGEKVKKLKAELADLKEDLMKLYEEIKKPFLERFNELKDDIRIKTKPIVKRWTPIIKDIEEIILALIPDKKKEIKKN
Mp35	111161412	1	19	156	dbj|BAH71596.1| ACYPI44516 [Acyrthosiphon pisum]	4e-54	dbj|AK341133.1| Acyrthosiphon pisum ACYPI44516 mRNA, clone: 23M9, complete cds, full-insert cDNA sequence based on the ESTs (5'-EST:EX624546, 3'-EST:EX624337)	1e-53	gi|186630804|gb|EQ116280.1| Acyrthosiphon pisum strain LSR1 SCAFFOLD5508 genomic scaffold, whole genome shotgun sequence	4e-55	2	0	1	MKLSFLLLLLTFVANSLYARNVHQTTTNKSPNYKHQNRINGTTKINITTSVIPVGRNFKQFPACDTTKKCRRSNSTTTNANKHRTSNTTQKYTKLNGTDTVTKKVVIADHQTTTESDLLHTRFFINPPEKKKESACMEGLALAANGECVLKFPDD
Mp36	111161388	0.982	20	137	ref|XP_001810067.1| PREDICTED: hypothetical protein [Tribolium castaneum] gb|EFA07857.1| hypothetical protein TcasGA2_TC005427 [Tribolium castaneum]	1e-17	ref|XM_001810015.1| PREDICTED: Tribolium castaneum hypothetical protein LOC100142376 (LOC100142376), mRNA	4e-17	gi|186614926|gb|EQ122140.1| Acyrthosiphon pisum strain LSR1 SCAFFOLD11368 genomic scaffold, whole genome shotgun sequence	4e-28	1	0	0	MVLWNKIVLFLISLCMVALCDSMFQKPLDPFTLLRYDKRTPEDQPPNSEKNVSVEFDEYPVIVPKRTAMLLDRLMVALQKAVDGNNSGNMKGYYPERSIPISGAPRPSPGMELQRRNQQKGRLYWRCYFNAVSCFK
Mp37	111161369	0.966	23	150	ref|NP_001155835.1| capability [Acyrthosiphon pisum] dbj|BAH72709.1| ACYPI010214 [Acyrthosiphon pisum]	1e-63	ref|NM_001162363.1| Acyrthosiphon pisum capability (Capa), mRNA dbj|AK342829.1| Acyrthosiphon pisum ACYPI010214 mRNA, clone: 634G11, complete cds, full-insert cDNA sequence based on the ESTs (5'-EST:FF322555, 3'-EST:FF323682)	3e-63	gi|186617367|gb|EQ121274.1| Acyrthosiphon pisum strain LSR1 SCAFFOLD10502 genomic scaffold, whole genome shotgun sequence	1e-42	1	0	0	MKNLQTQITAALLLTLTFFFTHALRHDSEYSDEYKRDNNTDRRESVAGLIPFPRVGRSGINSALQMDNLYDTQRELRSHKREGLIPFPRIGRRSDSKNTALWFGPRLGRSVVIPESYDTSYLDSYTPTIIKTLIEMKSKNFGDVDDNLM
Mp38	111161340	0.986	20	98	ref|NP_001156142.1| hypothetical protein LOC100162497 [Acyrthosiphon pisum] dbj|BAH71359.1| ACYPI003647 [Acyrthosiphon pisum]	3e-53	ref|NM_001162670.1| Acyrthosiphon pisum hypothetical protein LOC100162497 (Acypi003647), mRNA dbj|AK340823.1| Acyrthosiphon pisum ACYPI003647 mRNA, clone: 236A15, complete cds, full-insert cDNA sequence based on the ESTs (5'-EST:EX638090, 3'-EST:EX638926)	9e-53	gi|186643109|gb|EQ110791.1| Acyrthosiphon pisum strain LSR1 SCAFFOLD19 genomic scaffold, whole genome shotgun sequence	5e-24	1	0	0	MRTSHLYVILLTALVVQISSETIAKPAELDKLISSILSSSFEIVAKPISDLVKEIPIKSEVENYLKEFTWKLKRFMEQAQEDFFNMIPKEERENKKKMIGYLSMYMSGAYSKAAKSVATATNKSFETLPDEIKTKLLDIGNDINDFLRKLR-VSNMNDSKTSQKTHE
Mp39	111161307	0.992	24	85	No hits found		No hits found		gi|186625118|gb|EQ118386.1| Acyrthosiphon pisum strain LSR1 SCAFFOLD7614 genomic scaffold, whole genome shotgun sequence	2.3	2	0	0	MKVIYIFMVLFSILSTMTTPSVMAISINPFKGLGETIKDIAQIDMGCGDQCWNDREKAVDKCGYGIYQIKKMYVCYCCKSGNTR
Mp40	111161264	0.976	25	139	ref|XP_308980.4| AGAP006765-PA [Anopheles gambiae str. PEST] ref|XP_001688145.1| AGAP006765-PB [Anopheles gambiae str. PEST] gb|EAA04447.5| AGAP006765-PA [Anopheles gambiae str. PEST] gb|EDO64794.1| AGAP006765-PB [Anopheles gambiae str. PEST]	0.017	ref|XM_001688093.1| Anopheles gambiae str. PEST AGAP006765-PB (AgaP_AGAP006765) mRNA, complete cds	0.05	gi|186630774|gb|EQ116290.1| Acyrthosiphon pisum strain LSR1 SCAFFOLD5518 genomic scaffold, whole genome shotgun sequence	3e-22	1	1	0	MTMSVTIMVLCILGSTFLLIMPDNTTASDKFFQTGGRFGKRHDENIPDIHYAAMVKTRSVDNVPPRIERGFYISRYGKRSTNSITDPYYFTLCLPSYGIYCDFTGLPNLLRCKRIQPAACSSLNYVNDKTPMKPDNDIII
Mp41	111161218	0.98	22	200	ref|NP_001153530.1| odorant-binding protein 4 [Acyrthosiphon pisum]	1e-102	dbj|AK340303.1| Acyrthosiphon pisum mRNA, clone: 280E5, full-insert cDNA sequence based on the ESTs (5'-EST:EX647432, 3'-EST:EX648013)	1e-102	gi|186602613|gb|EQ127504.1| Acyrthosiphon pisum strain LSR1 SCAFFOLD16732 genomic scaffold, whole genome shotgun sequence	1e-36	1	0	0	MRGNYSLTVFLLFVIGLQDIYCQKQEPSGKCRAPDKAPLNLEIIINICQEEIKSALLQEALDILNDGNLEQNTPSYSSRSKREADEDLTNEERRVAGCLLQCVYKKVKAVDETGFPVVDGLMKLYNEGVQDRNYYMATLSAVRHCISIAQQLKQLQPSKSFDDGQTCDLAYEMFECVSEKIEENCGVENKSNNLIQRQV
Mp42	111161184	0.93	22	120	ref|XP_001948510.1| PREDICTED: hypothetical protein [Acyrthosiphon pisum]	6e-10	ref|XM_001948475.1| PREDICTED: Acyrthosiphon pisum hypothetical protein LOC100169619 (LOC100169619), mRNA	8e-13	gi|186599529|gb|EQ128616.1| Acyrthosiphon pisum strain LSR1 SCAFFOLD17844 genomic scaffold, whole genome shotgun sequence	2e-07	1	0	0	MISKRILISTIVIIYLFQFSSGNTVKKGEVSTKYDPSTTTKLEPSKSETKGTDPTEVGMNPNEYTAVESEKPKGIRHKVFKRIKSVFWPIRFLWGKFKNLKKRNKKITEKSAASESGGV
Mp43	111161163	1	22	86	ref|NP_001155660.1| hypothetical protein LOC100165399 [Acyrthosiphon pisum] dbj|BAH70827.1| ACYPI006352 [Acyrthosiphon pisum]	5e-59	ref|NM_001162188.1| Acyrthosiphon pisum similar to LD16191p (Acypi006352), mRNA dbj|AK340171.1| Acyrthosiphon pisum ACYPI006352 mRNA, clone: 3M19, complete cds, full-insert cDNA sequence based on the ESTs (5'-EST:EX602728, 3'-EST:EX604170)	2e-58	gi|186640517|gb|EQ111778.1| Acyrthosiphon pisum strain LSR1 SCAFFOLD1006 genomic scaffold, whole genome shotgun sequence	2e-26	2	0	0	MISKTLLVTFPILVVLCHKSSAQYAPAPPGVNPQLYQQQQQQVPIQHLPPQQNVPQQLPYQQQPPPPPSPQQQPHQPQQQQQQQQQQQPPSHGHGSQGHHPHAQQVLHNPNLAEESEHIKKHLDLPTLDTSKMSEQELQFHYFKMHDADNNNKLDGCELIKSLIHWHVQGGHDPAAGGAPPQEKIFTDEELMQLIDPILTMDDTDFDGFIDYPEFVIAQNKAGSTQKQSA
Mp44	111161160	0.994	22	135	ref|NP_001156095.1| cuticle protein-like [Acyrthosiphon pisum] dbj|BAH71778.1| ACYPI002011 [Acyrthosiphon pisum]	1e-05	ref|NM_001162623.1| Acyrthosiphon pisum cuticle protein-like (LOC100160737), mRNA dbj|AK341364.1| Acyrthosiphon pisum ACYPI002011 mRNA, clone: 355C19, complete cds, full-insert cDNA sequence based on the ESTs (5'-EST:FF294522, 3'-EST:FF295432)	4e-05	gi|186636433|gb|EQ113773.1| Acyrthosiphon pisum strain LSR1 SCAFFOLD3001 genomic scaffold, whole genome shotgun sequence	0.001	1	0	0	MASFKYLIFVALVALSVYSVVAEEAPKAEEQVGAEATRVKKHAYIAAPALAYSSPVYPYAYSAYPYSYSYPADTQVLTPLTRATLTLTMTASTGQANTKLRLTTQPTRPPTRFTTTEHALTTTPSKSSGNKRSF
Mp45	111161116	0.984	20	186	ref|NP_001156163.1| hypothetical protein LOC100163300 [Acyrthosiphon pisum] dbj|BAH72849.1| ACYPI004394 [Acyrthosiphon pisum]	8e-24	ref|NM_001162691.1| Acyrthosiphon pisum hypothetical protein LOC100163300 (Acypi004394), mRNA dbj|AK343071.1| Acyrthosiphon pisum ACYPI004394 mRNA, clone: 371E5, complete cds, full-insert cDNA sequence based on the ESTs (5'-EST:FF303378, 3'-EST:FF303447)	3e-23	gi|186607727|gb|EQ124786.1| Acyrthosiphon pisum strain LSR1 SCAFFOLD14014 genomic scaffold, whole genome shotgun sequence	5e-19	11	0	0	MKKSIAVGHGLTILCVFATAQVMCSQDNNNEDAEVYEAISENRGGMLTQMIASNGLASASKKLHITPLITSDLNPPTDDDNDDVTDDAGEQQQKYCRRPSPRVLASLAQEVDNTGTGIKGKWNMSQAKDDQSEVDNAKCRSTNDDGQEFGYQPRSRLNSVSGGSRRRRNMLQNAPAEDSRPVVMA
Mp46	111161110	0.999	17	206	ref|NP_001161422.1| hypothetical protein LOC100159619 [Acyrthosiphon pisum] ref|XP_001949556.1| PREDICTED: similar to phosphatidylethanolamine-binding protein [Acyrthosiphon pisum] dbj|BAH71516.1| ACYPI001027 [Acyrthosiphon pisum]	1e-105	ref|NM_001167950.1| Acyrthosiphon pisum similar to phosphatidylethanolamine-binding protein (Acypi001027), mRNA dbj|AK341032.1| Acyrthosiphon pisum ACYPI001027 mRNA, clone: 376A9, complete cds, full-insert cDNA sequence based on the ESTs (5'-EST:FF305102, 3'-EST:FF307122)	1e-105	gi|186631923|gb|EQ115865.1| Acyrthosiphon pisum strain LSR1 SCAFFOLD5093 genomic scaffold, whole genome shotgun sequence	1e-60	1	0	0	MWRFSLCLICFAIGVSAHKLIKVDQAMENQRVVPDVIPVAPKEIIHVNYPNGEKALLGNELTPTKVKDQPSVSWNADPNSFYTLCLTDPDAPSRAEPKNREWHHWLVGNIPGGNVSLGETLSGYVGSGPPPKTGLHRYVFLVYKQPSKLSFDEPRISNKSAENRDKFSIHKFAQKYNLGTPVAGNFYQAQYDDYVPILYQQFGVN
Mp47	111161082	1	22	100	ref|NP_001156197.1| hypothetical protein LOC100164831 [Acyrthosiphon pisum] dbj|BAH71941.1| ACYPI005818 [Acyrthosiphon pisum]	6e-24	ref|NM_001162725.1| Acyrthosiphon pisum hypothetical protein LOC100164831 (Acypi005818), mRNA dbj|AK341582.1| Acyrthosiphon pisum ACYPI005818 mRNA, clone: 524A5, complete cds, full-insert cDNA sequence based on the ESTs (5'-EST:FF335348, 3'-EST:FF336982)	2e-23	gi|186611712|gb|EQ123317.1| Acyrthosiphon pisum strain LSR1 SCAFFOLD12545 genomic scaffold, whole genome shotgun sequence	2e-09	3	0	0	MKFVLAFLLLIGISCQIGRGDCAPAETIIGDLTEKMGDGIRYVKDTIAEYMPDIDMPSIPVPSIMKDGYDSFKDGVGDMAEGAGQMAKDTVGTISDALD
Mp49	111160998	1	19	95	emb|CAX73857.1| Granulins precursor (Proepithelin) [Schistosoma japonicum]	0.41	gb|EU850804.1| Andraca bipunctata granulovirus envelope fusion protein and hypothetical proteins genes, complete cds	1.3	gi|186601159|gb|EQ128020.1| Acyrthosiphon pisum strain LSR1 SCAFFOLD17248 genomic scaffold, whole genome shotgun sequence	0.011	1	0	0	MKLLLVLLFVFSVTGYIWAIPINCPSVKCPNNVVVECCHNGVNVNCCSNGASNLNNGRWESKKSDRNGPPLTTQPRALPNNSNKQQTKTKSCPGGAKRCD
Mp50	111160992	0.997	17	277	dbj|BAH71332.1| ACYPI23752 [Acyrthosiphon pisum]	1e-151	dbj|AK340795.1| Acyrthosiphon pisum ACYPI23752 mRNA, clone: 180G19, complete cds, full-insert cDNA sequence based on the ESTs (5'-EST:EX640649, 3'-EST:EX641872)	1e-150	gi|186623771|gb|EQ118876.1| Acyrthosiphon pisum strain LSR1 SCAFFOLD8104 genomic scaffold, whole genome shotgun sequence	6e-53	5	1	0	MIWTSALWFMFAVLASSKSDSEIDLDDWPYVIKDHEGIKYQSPVDINTKYANRRYLPFLHYFGYFAFNRAIVEITNTGHTVSVKLANNSDDVPFITGGPLFDCRYEFEQMHFHWGKNDMGSEHKVNGHKYAMEVHIVHYKKEYGSFKNAQSYSDGVCAIGFFGEISSKDNRDMANFIADLKYIVQPKSLIVRSFKEEFSWIKKTALKQHYFTYRGSLTTKPYTECVIWIIFTKPIHISRRQLMQFRALHSSHNGVLINENDRPLQPFNNRTIIYGY
Mp51	111160972	0.997	26	172	dbj|BAH72239.1| ACYPI000510 [Acyrthosiphon pisum]	1e-48	dbj|AK342058.1| Acyrthosiphon pisum ACYPI000510 mRNA, clone: 227M3, complete cds, full-insert cDNA sequence based on the ESTs (5'-EST:EX652587, 3'-EST:EX652829)	4e-48	gi|186638579|gb|EQ112462.1| Acyrthosiphon pisum strain LSR1 SCAFFOLD1690 genomic scaffold, whole genome shotgun sequence	6e-44	1	0	4	MNFSLKYIHLLVAFLLLWCFESTVEANEINVKQLQNPSGVFAYFWRRHNRTTTLNPNSTTEQWNTTVSAQSTTLSPNATTEGRNATIVLFKSKNLRAAIQQVITITPCESTSYHPNSTTEQFNATTAAHESTSFHPQSTTEEYSTTFSVVPASTSGTTHDRHHFRKRTTRN
Mp53	111160878	1	24	149	dbj|BAH71433.1| ACYPI007111 [Acyrthosiphon pisum]	2e-39	dbj|AK340923.1| Acyrthosiphon pisum ACYPI007111 mRNA, clone: 639A13, complete cds, full-insert cDNA sequence based on the ESTs (5'-EST:FF326882, 3'-EST:FF327807)	5e-39	gi|186637665|gb|EQ112804.1| Acyrthosiphon pisum strain LSR1 SCAFFOLD2032 genomic scaffold, whole genome shotgun sequence	8e-30	3	0	0	MARFAIKALVVTALVCLVFDLAAADVSQQQQGEDVHQHSVGPADAPETTSPSSFKDKFKGFVTSVKEGASDTLDNLNEKRKEAYAGTKKLVNGVIDKVKTTFNKASSEEDEPRHPESSSEEHVKDAANKAKDAVVDKTQNFMKSEKLN
Mp54	111158307	1	26	148	ref|NP_001156070.1| hypothetical protein LOC100159485 [Acyrthosiphon pisum] dbj|BAH72410.1| ACYPI000852 [Acyrthosiphon pisum]	7e-38	ref|NM_001162598.1| Acyrthosiphon pisum hypothetical protein LOC100159485 (Acypi000852), mRNA dbj|AK342354.1| Acyrthosiphon pisum ACYPI000852 mRNA, clone: 372C11, complete cds, full-insert cDNA sequence based on the ESTs (5'-EST:FF296075, 3'-EST:FF297284)	2e-37	gi|186613149|gb|EQ122778.1| Acyrthosiphon pisum strain LSR1 SCAFFOLD12006 genomic scaffold, whole genome shotgun sequence	1e-22	2	2	0	MTTITLIAALFGCLLLHSFVLTSTAGKVPSSDLPFEFNYDKGSTITEHNVLTQSVSSDGQTVLKANDPQPIVKYQGVKKNSRKSTKNQNSNKNQQINNNSFNGAIKNPAGHSSTSYYSTSPMMDQFKFFENFSKYIPGFSNMRIEYI
MpCOO2	109196787	0.947	25	259	ref|XP_001948358.1| PREDICTED: hypothetical protein [Acyrthosiphon pisum]	2e-68	dbj|AK340395.1| Acyrthosiphon pisum mRNA, clone: 74G1, full-insert cDNA sequence based on the ESTs (5'-EST:EX615869, 3'-EST:EX615964)	9e-68	gi|186617100|gb|EQ121367.1| Acyrthosiphon pisum strain LSR1 SCAFFOLD10595 genomic scaffold, whole genome shotgun sequence	2e-69	3	13	0	MGSYKLYLAVMAIAVIAAVQEISCKVQTSEQDDDQEGYYDDEGGVNDNQGEENDNQGEENDNQGEENDNQGEENDNQGEEKEEVSEPEMEHHQCEEYKSKIWNDAFSNPKAMNLMKLTFNTAKELGSNEVCSDTTRALFNFVDVMATSPYAHFSLGMFNKMVAFILREVDTTSDKFKETKQVVDRISKTPEIRDYIRNSAAKTVDLLKEPKIRARLFRVMKAFESLIKPNENEALIKQKIKGLTNAPVKLAKGAMKTVGRFFRHF
a = based on 50% identity
b = based on short / long form of ORF
	: identified in saliva by proteomics (Harmel et al., 2008)
